# Supplementary material for: Phenotypic Test of Benzo[4,5]imidazo[1,2-c]pyrimidinone-Based Nucleoside and Non-Nucleoside Derivatives against DNA and RNA Viruses, Including Coronaviruses
Source: Int J Mol Sci. 2023 Sep 26;24(19):14540. doi: 10.3390/ijms241914540 (PMC10572855; doi:10.3390/ijms241914540)
Supplement: Supplementary file 1 [file ijms-24-14540-s001.zip]

Archive with 1 entries (1 files):
- ijms-2594540-supplementary.pdf
